# Supplementary material for: Structural and Vibrational Characterizations of Alizarin Red S
Source: Molecules. 2025 Aug 5;30(15):3286. doi: 10.3390/molecules30153286 (PMC12348708; doi:10.3390/molecules30153286)
Supplement: Supplementary file 1 [file molecules-30-03286-s001.zip]

Archive with 1 entries (1 files):
- molecules-3705495-supplementary.pdf
